# Supplementary material for: Recovery of Metals from Electronic Waste-Printed Circuit Boards by Ionic Liquids, DESs and Organophosphorous-Based Acid Extraction
Source: Molecules. 2022 Aug 5;27(15):4984. doi: 10.3390/molecules27154984 (PMC9370793; doi:10.3390/molecules27154984)
Supplement: Supplementary file 1 [file molecules-27-04984-s001.zip]

Archive with 1 entries (1 files):
- molecules-1773590-supplementary.pdf
